# Supplementary material for: Validation of the high-performance of pyrosequencing for clinical MGMT testing on a cohort of glioblastoma patients from a prospective dedicated multicentric trial
Source: Oncotarget. 2016 Aug 17;7(38):61916–29. doi: 10.18632/oncotarget.11322 (PMC5308700; doi:10.18632/oncotarget.11322)
Supplement: Supplementary file 2 [file oncotarget-07-61916-s002.xlsx]

## Sheet:  88 samples
Table S1. Results for the 88 samples tested with the two techniques on both types of tumor specimen
numpatient_cle	PSQ/frozen	PSQ/FFPE	qMS-PCR/frozen	qMS-PCR/FFPE
9080	1	1	0	0
7144	3	1	5	0
7131	3	1	7	0
9084	1	2	0	0
9082	1	2	1	0
3060	2	2	2	0
7028	3	2	7	0
7005	10	2	12	0
1033	1	3	0	0
1106	1	3	0	0
3074	1	3	0	0
1021	2	3	0	0
4118	2	3	0	0
8042	4	3	0	0
2143	5	3	0	0
1100	1	3	2	0
7077	4	3	5	0
7002	3	3	9	0
2022	10	3	23	36
4102	1	4	0	0
4110	1	4	0	0
8040	2	4	0	0
2152	3	4	0	0
2151	4	4	0	0
2016	6	4	0	0
2047	2	4	2	0
7020	4	4	10	0
4133	2	4	12	0
2142	5	4	0	2
7027	3	5	4	0
7051	4	5	0	4
1058	1	5	8	11
8011	3	6	0	0
2031	4	6	0	0
7091	4	6	5	0
7008	22	6	12	0
10111	2	7	0	0
10157	2	7	0	0
8012	4	7	0	0
2123	6	7	0	0
10093	4	7	23	0
3076	5	7	33	9
10136	3	8	0	0
2124	5	8	0	0
10087	4	9	0	0
10145	2	9	23	0
7149	3	9	0	21
8004	11	10	0	0
10112	21	10	10	0
9079	7	11	3	0
2154	9	11	43	45
10137	2	12	0	0
10068	5	12	0	0
7153	16	14	8	0
1017	15	22	44	49
7050	19	23	33	21
3062	16	24	22	35
1006	23	24	41	43
10089	42	25	60	0
2018	35	25	43	36
7125	16	27	0	0
9083	23	28	24	23
1105	29	29	57	52
8026	56	33	69	63
10067	51	34	54	44
4147	17	36	25	44
7135	28	37	37	31
8039	23	39	15	26
1115	25	39	6	31
7054	48	39	62	34
2108	32	40	54	69
7009	59	41	46	15
2015	42	46	71	48
9134	50	46	35	59
8045	27	49	15	13
2150	43	50	46	53
2057	64	51	61	60
8019	47	52	72	60
2122	79	55	76	53
7055	79	56	78	76
1013	84	66	83	91
2120	65	71	43	42
3085	32	72	24	26
3075	53	74	53	64
7161	61	76	72	71
3063	69	85	73	62
2048	75	92	56	70
